# Supplementary material for: Anther and ovule development of Clematis serratifolia (Ranunculaceae)–with new formation types in megaspore and nucellus
Source: PLoS One. 2020 Oct 15;15(10):e0240432. doi: 10.1371/journal.pone.0240432 (PMC7561163; doi:10.1371/journal.pone.0240432)
Supplement: S1 Table — (XLS) [file pone.0240432.s001.xls]

## Sheet: Sheet1
		Clematis serratifolia
			P（μm）	E（μm）	P/E	Spinule height（μm）	Number of spinules （3×3 μm2）
		1	29.34	19.99	1.46773	0.21	11
		2	29.22	19.87	1.47056	0.2	8
		3	30.76	20	1.538	0.21	11
		4	31.42	22.33	1.40708	0.21	9
		5	29.17	21.64	1.34797	0.18	11
		6	31.9	21.37	1.49275	0.15	10
		7	31.35	20.45	1.53301	0.16	11
		8	31.04	21.4	1.45047	0.17	8
		9	31.15	22.51	1.38383	0.21	13
		10	31.17	20.47	1.52272	0.19	17
		11	30.95	21.45	1.44289	0.22	13
		12	29.27	20.34	1.43904	0.24	11
		13	30.68	21.63	1.4184	0.15	11
		14	29.62	20.67	1.43299	0.16	20
		15	31.02	21.37	1.45157	0.23	10
		16	30.54	20.59	1.48324	0.18	9
		17	29.56	19.65	1.50433	0.2	13
		18	31.05	21.07	1.47366	0.17	19
		19	31.53	20.16	1.56399	0.16	7
		20	29.17	19.71	1.47996	0.24	11
		21	30.88	20.18	1.53023	0.23	10
		22	30.1	19.13	1.57344	0.26	11
		23	31.26	20.68	1.51161	0.23	9
		24	30.56	19.07	1.60252	0.2	5
		25	30.84	19.85	1.55365	0.25	13
		26	29.5	20.05	1.47132	0.23	11
		27	30.11	20.14	1.49503	0.2	12
		28	31.64	21.15	1.49598	0.23	12
		29	30.4	20.97	1.44969	0.24	10
		30	31.99	21.87	1.46273	0.23	13
		AVERAGE	30.573	20.6587	1.48168	0.204667	11.3
		STDEV	0.867927	0.881381	0.0566946	0.0315937	3.14204
