# Supplementary material for: Anther and ovule development of Clematis serratifolia (Ranunculaceae)–with new formation types in megaspore and nucellus
Source: PLoS One. 2020 Oct 15;15(10):e0240432. doi: 10.1371/journal.pone.0240432 (PMC7561163; doi:10.1371/journal.pone.0240432)
Supplement: S2 Table — (XLSX) [file pone.0240432.s002.xlsx]

## Sheet: Sheet1
		1				2				3				4				5				6				7
Clematis serratifolia
		cm				cm				cm				cm				cm				cm				cm
	stage	Bud length	Stamen length	Pistil length	stage	Bud length	Stamen length	Pistil length	stage	Bud length	Stamen length	Pistil length	stage	Bud length	Stamen length	Pistil length	stage	Bud length	Stamen length	Pistil length	stage	Bud length	Stamen length	Pistil length	stage	Bud length	Stamen length	Pistil length
Male gametophy---	Archesporium	0.106	0.07	0.041	Archesporium	0.152	0.09	0.109	microsporocyte	0.276	0.106	0.156	monokaryotic	0.502	0.255	0.316	mitosis	0.702	0.305	0.452	2-celled pollen	0.953	0.407	0.601	2-celled pollen	1.756	0.721	0.814
Female gametophy---	——	0.083	0.053	0.052	Archesporium	0.167	0.079	0.099	Archesporium	0.269	0.13	0.207	megasporocyte	0.517	0.224	0.336	the linear tetrad,uninucleate embryo sac	0.75	0.329	0.554	8-nucleate or mature embryo sac	1.023	0.432	0.703	Mature embryo sac， flowing	1.738	0.731	0.752
		0.082	0.052	0.049		0.149	0.103	0.102		0.273	0.123	0.185		0.511	0.217	0.322		0.721	0.327	0.493		0.956	0.409	0.556		1.751	0.729	0.871
		0.091	0.061	0.051		0.15	0.095	0.094		0.255	0.132	0.187		0.53	0.253	0.354		0.73	0.316	0.416		0.979	0.423	0.6		1.742	0.72	0.841
		0.096	0.05	0.048		0.164	0.088	0.111		0.271	0.15	0.192		0.51	0.2	0.338		0.754	0.338	0.484		0.964	0.423	0.598		1.754	0.638	0.858
		0.098	0.05	0.046		0.163	0.09	0.106		0.298	0.142	0.19		0.446	0.198	0.298		0.7	0.324	0.548		0.938	0.418	0.7		1.751	0.728	0.778
		0.094	0.054	0.05		0.165	0.097	0.105		0.29	0.124	0.172		0.482	0.29	0.258		0.68	0.318	0.482		0.978	0.46	0.538		1.8	0.818	0.838
		0.098	0.058	0.048		0.152	0.1	0.106		0.278	0.152	0.184		0.51	0.278	0.396		0.678	0.32	0.526		0.978	0.435	0.578		1.678	0.792	0.812
		0.107	0.06	0.048		0.162	0.097	0.101		0.258	0.149	0.168		0.558	0.28	0.398		0.752	0.314	0.5		1.07	0.438	0.59		1.752	0.678	0.818
		0.089	0.054	0.042		0.155	0.096	0.098		0.276	0.133	0.164		0.524	0.19	0.322		0.748	0.334	0.424		0.978	0.408	0.638		1.748	0.716	0.836
		0.097	0.066	0.034		0.161	0.095	0.103		0.26	0.14	0.172		0.536	0.2	0.42		0.726	0.328	0.528		0.994	0.426	0.56		1.726	0.732	0.735
		0.104	0.052	0.057		0.154	0.09	0.109		0.285	0.142	0.171		0.538	0.258	0.368		0.694	0.328	0.518		1.038	0.432	0.618		1.744	0.754	0.752
		0.084	0.05	0.044		0.162	0.095	0.117		0.262	0.124	0.179		0.538	0.24	0.376		0.758	0.331	0.544		0.965	0.424	0.629		1.768	0.7	0.848
		0.097	0.059	0.047		0.158	0.093	0.108		0.264	0.133	0.184		0.528	0.158	0.27		0.732	0.338	0.514		0.979	0.428	0.676		1.782	0.732	0.796
		0.09	0.049	0.05		0.158	0.093	0.108		0.274	0.129	0.189		0.498	0.276	0.298		0.778	0.342	0.582		0.951	0.418	0.651		1.738	0.678	0.844
		0.082	0.051	0.048		0.162	0.094	0.111		0.282	0.131	0.182		0.51	0.26	0.29		0.698	0.307	0.499		0.947	0.41	0.632		1.778	0.752	0.798
		0.095	0.049	0.051		0.159	0.093	0.1		0.279	0.124	0.185		0.516	0.244	0.278		0.69	0.326	0.481		0.971	0.414	0.636		1.769	0.718	0.882
		0.087	0.049	0.041		0.157	0.092	0.102		0.276	0.141	0.179		0.517	0.229	0.331		0.731	0.331	0.506		0.962	0.429	0.614		1.76	0.715	0.811
		0.093	0.056	0.043		0.162	0.1	0.114		0.249	0.128	0.182		0.513	0.231	0.339		0.721	0.334	0.507		0.972	0.418	0.617		1.766	0.72	0.816
		0.095	0.056	0.04		0.159	0.091	0.111		0.266	0.135	0.18		0.521	0.246	0.328		0.724	0.327	0.505		0.957	0.416	0.633		1.744	0.706	0.806
		0.093	0.051	0.042		0.158	0.089	0.109		0.283	0.129	0.186		0.511	0.24	0.327		0.729	0.316	0.495		0.965	0.419	0.629		1.75	0.704	0.811
	AVERAGE	0.093381	0.0547619	0.0462857		0.158524	0.0933333	0.105857		0.272571	0.13319	0.180667		0.515048	0.236524	0.331571		0.723619	0.325381	0.502762		0.977048	0.42319	0.618905		1.75214	0.722952	0.815095
	STDEV	0.00731762	0.00579573	0.0051879		0.00501616	0.00509248	0.00572089		0.012019	0.0107871	0.0109697		0.0226792	0.0338609	0.0429064		0.0274271	0.00995729	0.0399761		0.0316567	0.0123232	0.0428916		0.0239777	0.0377419	0.0384316
	RESULTS
	AVERAGE
		Bud length	Stamen length	Pistil length
	1	0.092625	0.055375	0.046
	2	0.15925	0.09325	0.105625
	3	0.273375	0.133	0.18125
	4	0.51525	0.236875	0.331625
	5	0.7235	0.32525	0.503
	6	0.977125	0.422875	0.619125
	7	1.75217	0.722667	0.8145
